# Supplementary material for: Metabolism of the Cyanogenic Glucosides in Developing Flax: Metabolic Analysis, and Expression Pattern of Genes
Source: Metabolites. 2020 Jul 14;10(7):288. doi: 10.3390/metabo10070288 (PMC7407305; doi:10.3390/metabo10070288)
Supplement: Supplementary file 1 [file metabolites-10-00288-s001.zip]

Archive with 4 entries (4 files):
- Table S2.doc
- Table S1.doc
- Table S3.doc
- Supp Fig1.doc
